# Supplementary material for: Intranasal Administration of Catechol-Based Pt(IV) Coordination Polymer Nanoparticles for Glioblastoma Therapy
Source: Nanomaterials (Basel). 2022 Apr 5;12(7):1221. doi: 10.3390/nano12071221 (PMC9003391; doi:10.3390/nano12071221)
Supplement: Supplementary file 1 [file nanomaterials-12-01221-s001.zip]

Archive with 1 entries (1 files):
- nanomaterials-1634351-supplementary.pdf
